# Supplementary material for: Health Consciousness, Sensory Appeal, and Perception of Front-of-Package Food Labels as Predictors of Purchase Intention for Unhealthy Foods in Peruvian University Students
Source: Nutrients. 2025 Jun 3;17(11):1921. doi: 10.3390/nu17111921 (PMC12156990; doi:10.3390/nu17111921)
Supplement: Supplementary file 1 [file nutrients-17-01921-s001.zip]

Archive with 1 entries (1 files):
- nutrients-3650889-Supplementary Materials.pdf
